# Supplementary material for: Unveiling plant defense arsenal: metabolic strategies in Brassica oleracea during black rot disease
Source: Hortic Res. 2023 Oct 13;10(11):uhad204. doi: 10.1093/hr/uhad204 (PMC10681004; doi:10.1093/hr/uhad204)
Supplement: Web_Material_uhad204 [file web_material_uhad204.zip]

Archive with 6 entries (6 files):
- Figure S1.eps
- Figure S2.eps
- Figure S3.eps
- Figure S4.eps
- supplementary.table.1.xlsx
- supplementary.table.2.xlsx
