# Supplementary material for: Unveiling plant defense arsenal: metabolic strategies in Brassica oleracea during black rot disease
Source: Hortic Res. 2023 Oct 13;10(11):uhad204. doi: 10.1093/hr/uhad204 (PMC10681004; doi:10.1093/hr/uhad204)
Supplement: Web_Material_uhad204 [file web_material_uhad204.zip › supplementary.table.1.xlsx]

## Sheet: metabolites involved in defense
Results											Tentative identification
Exact mass found and retention time	Retention time	m/z	Electrospray ionization	Tendency upon Xcc-infection	Higher value	Comp. 1	Comp. 2	Comp. 3	Comp. 4	Comp. 5	Name	Formula	Exact mass/ Monoisotopic mass	Adduct	Adduct m/z	Explanation	Grouping metabolites
592.26765 Da 1768.54 s	29.48	593.274	POSITIVE	Increase	Xcc	13.344	13.246	12.792	12.451	12.44	8-Acetoxy-4'-methoxypinoresinol 4-glucoside	C29H36O13	592.2156, HMDB (HMDB33278)	M+H	593.2229, HMDB (HMDB33278)	Lignan glycosides	Phenylpropanoid Derivative Biosynthesis
370.09382 Da 1726.37 s	28.77	371.101	POSITIVE	Increase	Xcc	8.3863	7.5576	7.3046	7.186	7.181	5-Hydroxy-6-methoxycoumarin 7-glucoside	C16H18O10	370.089996796, HMDB (HMDB39774)	M+H	371.0973, HMDB (HMDB39774)	Coumarines and derivates	Phenylpropanoid Derivative Biosynthesis
303.29175 Da 1392.30 s/303.29211 Da 1377.72 s	23.2	304.299	POSITIVE	Decrease	Control	7.306	6.2573	6.527	6.5481	6.5436	3-Benzyl-2-methyl-2-tridecanamine	C21H38N		M+H	304.3 (DOI 10.1002/jsfa.8876)	Nitrogen-containing organic compounds identified	Other
592.26746 Da 1794.53 s	29.91	593.275	POSITIVE	Increase	Xcc	6.5611	6.361	6.1687	6.0148	6.0092	Pheophorbide a	C35H36N4O5	592.2686, KEGG (C18021)	M+H		Chlorophyll a breakdown	Terpenoids
331.32295 Da 1446.84 s/331.32331 Da 1430.57 s	24.11	332.33	POSITIVE	Decrease	Control	5.872	5.2471	5.2968	5.2497	5.2474	----	----	----	----	----	----	Unknown
627.18666 Da 1799.56 s	29.99	628.194	POSITIVE	Increase	Xcc	3.8094	3.1283	3.0366	3.0635	3.0611	Delphinidin 3-glucosylglucoside	C27H31O17	627.156124566, HMDB (HMDB41594)	M+H	628.1423, HMDB (HMDB41594)	Flavonoid glycosides	Phenylpropanoid Derivative Biosynthesis
162.05291 Da 60.48 s	1.01	163.06	POSITIVE	Decrease	Control	3.5969	3.2464	3.1351	3.1759	3.1733	----	----	----	----	----	----	Unknown
101.96309 Da 48.46 s	0.81	84.9597	NEGATIVE	Decrease	Control	3.5837	3.3225	3.28	3.2995	3.2964	----	----	----	----	----	----	Unknown
354.06266 Da 1726.32 s	28.77	355.07	POSITIVE	Increase	Xcc	3.5635	3.2232	3.1108	3.0627	3.0605	2-Caffeoylisocitrate	C15H14O10	354.0587, KEGG (C02927)	M+H		Tetracarboxilics, Coumaric acids and derivative	Phenylpropanoid Derivative Biosynthesis
242.98453 Da 58.64 s/242.99951 Da 58.61 s/243.05907 Da 58.58 s/243.07741 Da 58.89 s	0.98	241.977	NEGATIVE	Decrease	Control	3.2223	2.7796	2.7267	2.8119	2.8108	----	----	----	----	----	----	Unknown
296.07499 Da 1641.39 s	27.36	297.082	POSITIVE	Increase	Xcc	3.198	2.9205	2.819	2.7775	2.7756	5,5',6,6'-Tetrahydroxy-3,3'-biindolyl	C16H12N2O4	296.079706882, HMDB (HMDB29301)	M+H	297.087, HMDB (HMDB29301)	Indoles and derivatives	Indoles and derivatives
240.06693 Da 1641.39 s	27.36	223.064	NEGATIVE	Increase	Xcc	3.0325	2.7661	2.6696	2.635	2.6332	(1R,6R)-2-Succinyl-6-hydroxy-2,4-cyclohexadiene-1-carboxylate	C11H12O6	240.063388116, HMDB (HMDB0303951)			Gamma-keto acids and derivatives	chorismate biosynthesis
240.06697 Da 1726.39 s	28.77	223.064	NEGATIVE	Increase	Xcc	3.0076	2.6677	2.5793	2.538	2.5363	(1R,6R)-2-Succinyl-6-hydroxy-2,4-cyclohexadiene-1-carboxylate	C11H12O7	240.063388116, HMDB (HMDB0303951)			Gamma-keto acids and derivatives	chorismate biosynthesis
553.16821 Da 1726.34 s	28.77	554.175	POSITIVE	Increase	Xcc	2.9272	2.6342	2.5509	2.5068	2.5052	----	----	----	----	----	----	Unknown
363.31328 Da 1402.95 s/363.31347 Da 1387.92 s	23.38	364.321	POSITIVE	Increase	Xcc	2.8205	2.4344	2.4539	2.4106	2.4096	Terminaline	C23H41NO2	363.3137, KEGG (C10825 )	M+H		Corticosteroid that stimulates Glucose Uptake through Inhibition of Protein Tyrosine Phosphatases, DOI: 10.3390/biom12020321	Alkaloids
378.18832 Da 1743.58 s/378.27979 Da 1743.72 s	29.06	377.181	NEGATIVE	Decrease	Control	2.7833	2.9334	2.837	2.9197	2.9185	Gibberelin A13	C20H26O7	378.167853186, HMDB (HMDB0303572)	M-H	377.1606, HMDB (HMDB0303572)	Gibberelin A13, Hormone related to plant development	Terpenoids
133.98885 Da 63.22 s	1.05	132.982	NEGATIVE	Decrease	Control	2.6647	2.1851	2.1088	2.2317	2.2296	3H-1,2-Dithiole-3-thione	C3H2S3	133.931862134, HMDB (HMDB35702)	M-H	132.9246, HMDB (HMDB35702)	Dithiol Antioxidant from crucciferaceas (such as Brassica)	Component from aliphatic GSL
405.01313 Da 60.62 s/405.11190 Da 60.49 s/405.14143 Da 60.92 s	1.01	403.983	NEGATIVE	Decrease	Control	2.6606	2.7553	2.659	2.652	2.6506	2-Hydroxypentyl glucosinolate	C12H23NO10S2	405.076337341, HMDB (HMDB38413)	M-H	404.0691, HMDB (HMDB34886)	Aliphatic glucosinolates	Aliphatic glucosinolates
149.12043 Da 1798.37 s	29.97	150.128	POSITIVE	Decrease	Control	2.5699	2.3667	2.4183	2.3612	2.359	3-pentylpyridine	C10H15N	149.120449485, HMDB (HMDB34886)	M+H	150.1277, HMDB (HMDB34886)	Pyridines and derivatives (can be related to plant growth regulator, https://patents.google.com/patent/DE2349745A1/en). Participate in the synthesis of the dinucleotides NAD and NADP	Phentose phosphate derivatives
536.52715 Da 1707.80 s/536.52733 Da 1721.57 s	28.46	537.534	POSITIVE	Decrease	Control	2.5441	2.2494	2.1791	2.1979	2.1974	Prolycopene	C40H56	536.438201792, HMDB (HMDB0035776)	M+H	537.4455, HMDB (HMDB0035776)	Carotenoids	Terpenoids
166.04807 Da 1641.60 s	27.36	167.056	POSITIVE	Increase	Xcc	2.5144	2.2534	2.1754	2.1463	2.1448		C6H6N4O2	166.049075456, HMDB (HMDB01991)	M+H	167.0564, Pubchem (68374)	Purines and purine derivatives	Phentose phosphate derivatives
146.03666 Da 625.45 s	10.42	147.044	POSITIVE	Increase	Xcc	2.4851	2.7337	2.6632	2.5929	2.5907	Coumarin	C9H6O2	146.0368, HMDB (HMDB0001218)	M+H	147.0441, PubChem (323)	Coumarins and derivates	Phenylpropanoid Derivative Biosynthesis
370.09395 Da 1641.39 s	27.36	371.101	POSITIVE	Increase	Xcc	2.4848	2.2669	2.1878	2.1618	2.1602	5-Hydroxy-6-methoxycoumarin 7-glucoside	C16H18O10	370.089996796, HMDB (HMDB39774)	M+H	371.0973, HMDB (HMDB39774)	Coumarines and derivates	Phenylpropanoid Derivative Biosynthesis
164.03811 Da 48.06 s	0.8	165.046	POSITIVE	Decrease	Control	2.4321	2.733	2.6522	2.584	2.5816	p-coumaric acid	C9H8O3	164.047344122, HMDB (HMDB30677)	M+H	165.0481, HMDB (HMDB0246500)	Coumarines and derivates	Phenylpropanoid Derivative Biosynthesis
478.07277 Da 831.31 s	13.85	476.937	NEGATIVE	Increase	Xcc	2.3768	2.2059	2.1416	2.0848	2.0832	1-methoxy-3-indolylmethyl-glucosinolate (neoglucobrassicin)	C17H21N2O10S2	478.071587264, HMDB (HMDB0038384)	M-H	476.9684, HMDB (HMDB0245608)	Indole glucosinolate	Indoles and derivatives
536.14202 Da 1726.40 s	28.77	537.149	POSITIVE	Increase	Xcc	2.3548	2.0945	2.0268	1.9934	1.992	quercetin-glucoside derivative	C25H28O13	536.1529909861, METACyc	M+H		Flavonoid glycosides	Phenylpropanoid Derivative Biosynthesis
744.48080 Da 1714.61 s	28.58	745.488	POSITIVE	Decrease	Control	2.3468	2.1013	2.0377	2.0144	2.0129	phosphatidic acid	C43H69O8P	744.47300618, HMDB (HMDB0114996)	M+H	745.4803, HMDB (HMDB0114996)	Phosphatidic acid	Lipids and lipid-like molecules
584.44283 Da 1773.29 s	29.55	585.451	POSITIVE	Decrease	Control	2.3199	2.0449	1.9828	1.947	1.9455	Hericene C	C37H60O5	584.44407503, HMDB (HMDB0041181)	M+H	585.4514, HMDB (HMDB0041181)	aromatic monoterpenoids	Terpenoids
127.01156 Da 47.68 s	0.79	128.019	POSITIVE	Increase	Xcc	2.2212	2.7406	2.6686	2.6326	2.6307	----	----	----	----	----	----	Unknown
606.24713 Da 1691.15 s	28.19	607.254	POSITIVE	Increase	Xcc	2.1758	1.9984	1.9544	1.9121	1.9103	Phaeophorbide b	C35H34N4O6	606.2478, HMDB (HMDB0031149)	M+H	607.2551, HMDB (HMDB0031149)	Tetrapyrroles and derivatives (Chlorins), is a chlorophyll derivated, from Brassica. Chlorophyll breakdown	Terpenoids
292.05469 Da 48.14 s	0.8	147.035	NEGATIVE	Decrease	Control	2.1737	2.1771	2.5856	2.9028	2.9017	N-Methoxyspirobrassinol methyl ether	C13H16N2O2S2	296.065319146, HMDB (HMDB41059)	M-2H	147.0254, HMDB (HMDB41059)	Indoles and derivatives	Indoles and derivatives
180.06371 Da 57.69 s	0.96	203.053	POSITIVE	Decrease	Control	2.1239	1.8545	1.8002	1.8614	1.8598	Glucose	C6H12O6	180.0634, HMDB (HMDB0000122)	M+Na	203 (DOI: 10.1002/jms.3889)	Glucose	Glucose
84.02137 Da 59.81 s	1	85.0286	POSITIVE	Decrease	Control	2.0969	1.8056	1.7468	1.7825	1.7809	Furanone A	C4H4O2	84.0211, HMDB (HMDB0094691)	M+H	85.0284, HMDB (HMDB0094691)	Furanones	Other
210.12567 Da 1219.45 s	20.32	211.133	POSITIVE	Decrease	Control	2.0602	1.7504	1.757	1.7887	1.787	Jasmonic acid	C12H18O3	210.125594442, HMDB (HMDB0032797)	M+H	211.32, Pubchem (5281166)	Jasmonic acid	Lipids and lipid-like molecules
308.12185 Da 58.66 s	0.98	309.129	POSITIVE	Decrease	Control	2.0385	1.8397	1.8354	1.7866	1.7871	5'-N-Ethylcarboxamidoadenosine	C12H16N6O4	308.1233, HMDB (HMDB0255498)	M+H	309.1306, HMDB (HMDB0255498)	purine nucleosides	Penthose phosphate derivatives
126.03182 Da 60.45 s	1.01	127.039	POSITIVE	Decrease	Control	2.026	1.7674	1.7094	1.7408	1.7397	----	----	----	----	----	----	Unknown
242.17840 Da 1798.73 s	29.98	122.096	NEGATIVE	Decrease	Control	2.0223	1.8328	1.7876	1.7565	1.7557	Ginsenoyne J	C17H26O	246.1984, HMDB (HMDB0040373)	M-2H	122.0919, HMDB (HMDB0040373)	long-chain fatty alcohols	Lipids and lipid-like molecules
110.10959 Da 1622.95 s	27.05	111.117	POSITIVE	Decrease	Control	2.0085	1.7879	1.9421	1.8925	1.8908	1,7-Octadiene	C8H14	110.1096, HMDB (HMDB0244246)	M+H	111.1168, HMDB (HMDB0244246)	alkadienes	Other
251.88390 Da 52.85 s	0.88	290.847	POSITIVE	Increase	Xcc	1.9603	1.9871	2.2043	2.1696	2.168	Isofenchlorfos	C8H10ClO3PS	251.9777, HMDB (HMDB0251536)	M+K	290.9408, HMDB (HMDB0251536)	chlorobenzenes	Benzenoids
328.07662 Da 48.06 s	0.8	165.046	NEGATIVE	Increase	Xcc	1.9532	1.9022	1.8529	1.803	1.8017	2-succinyl-5-enolpyruvoyl-6-hydroxy-3-cyclohexene-1-carboxylate	C14H13O9	328.0794321125 Daltons			Gamma-keto acids and derivatives	chorismate biosynthesis
265.11620 Da 59.12 s	0.99	266.123	POSITIVE	Decrease	Control	1.9493	1.8277	1.7933	1.7799	1.7792	D-1-[(3-Carboxypropyl)amino]-1-deoxyfructose	C10H19NO7	265.1162, HMDB (HMDB0038663)	M+H	266.1234, HMDB (HMDB0038663)	Amino acids, peptides, and analogues	Amino acids and derivatives
925.57548 Da 1773.82 s	29.56	926.583	POSITIVE	Decrease	Control	1.9447	1.6715	1.6941	1.6691	1.6676	glycerophospholipid	C50H88NO12P	925.604414276, HMDB (HMDB0289040)	M+H	926.6117, HMDB (HMDB0289040)	glycerophospholipids	Lipids and lipid-like molecules
744.48110 Da 1692.87 s	28.21	745.488	POSITIVE	Decrease	Control	1.87	1.58	1.5416	1.7339	1.7336	glycerophospholipid	C41H77O9P	744.530521057, HMDB (HMDB0254118)	M+H	745.5378, HMDB (HMDB0254118)	glycerophospholipids	Lipids and lipid-like molecules
115.06461 Da 61.20 s	1.02	116.071	POSITIVE	Decrease	Control	1.8633	3.3105	3.2614	3.1825	3.1798	Proline	C5H9NO2	115.0633, KEGG (C16435), HMDB (HMDB0003411)	M+H	116.0706, HMDB (HMDB0003411)	Amino acid	Amino acids and derivatives
447.92817 Da 544.19 s/447.94291 Da 544.46 s/447.95272 Da 544.72 s/448.06102 Da 544.73 s/448.09096 Da 544.92 s	9.07	446.921	NEGATIVE	Increase	Xcc	1.8603	1.523	1.5599	1.5379	1.538	Glucobrassicin	C16H20N2O9S2	448.061, HMDB (HMDB0030243)	M-H	447.0537, HMDB (HMDB0030243)	Indole glucosinolates	Indoles and derivatives
517.31610 Da 1423.26 s	23.72	518.323	POSITIVE	Increase	Xcc	1.837	1.6972	1.6418	1.5976	1.5995	lysophospholipid	C26H48NO7P	517.3168, HMDB (HMDB0010388)	M+H	518.3241, HMDB (HMDB0010388)	lysophospholipid	Lipids and lipid-like molecules
175.95247 Da 48.20 s	0.8	214.917	POSITIVE	Decrease	Control	1.8224	2.6183	2.5427	2.5643	2.5619	Chlorobutanol	C4H7Cl3O	175.9562, HMDB (HMDB0250108)	M+K	214.9194, HMDB (HMDB0250108)	Alcohols and polyols	Other
532.14495 Da 1399.02 s/532.15954 Da 1398.75 s/532.29034 Da 1398.79 s/532.12267 Da 1399.04 s	23.32	531.138	NEGATIVE	Increase	Xcc	1.8069	1.6017	1.5602	1.5549	1.5542	6'-O-Malonylglycitin	C25H24O13	532.1217, HMDB (HMDB39323)	M-H	531.1144, HMDB (HMDB39323)	flavonoid-3-o-glycosides	Phenylpropanoid Derivative Biosynthesis
352.26102 Da 1471.47 s	24.52	353.268	POSITIVE	Increase	Xcc	1.7902	1.6608	1.6667	1.6233	1.6226	monoacylglyceride	C21H36O4	352.2614, HMDB (HMDB0011570)	M+H	353.2686, HMDB (HMDB0011570)	monoacylglyceride	Lipids and lipid-like molecules
599.41002 Da 1708.86 s	28.48	600.417	POSITIVE	Decrease	Control	1.7768	1.4645	1.5066	1.516	1.5146	oxidized ceramide	C38H65NO4	599.491359577, HMDB (HMDB0290054)	M+H	600.4986, HMDB (HMDB0290054)	Glycosylceramides	Lipids and lipid-like molecules
254.02305 Da 47.60 s	0.79	128.019	NEGATIVE	Decrease	Control	1.7695	2.5469	2.4604	2.3944	2.3922	Shikimate 3-phosphate	C7H11O8P	254.0192, KEGG (C03175)			Organic phosphoric acids and derivatives	chorismate biosynthesis
582.42717 Da 1708.83 s	28.48	583.434	POSITIVE	Decrease	Control	1.7514	1.5498	1.5129	1.6936	1.697	Hericene B	C37H58O5	582.428424966, HMDB (HMDB41180)	M+H	583.4357, HMDB (HMDB41180)	aromatic monoterpenoids	Terpenoids
159.06801 Da 822.30 s/159.06808 Da 831.45 s	13.71	160.075	POSITIVE	Increase	Xcc	1.7415	1.544	1.4982	1.4613	1.4599	Indoleacetaldehyde	C10H9NO	159.0684, KEGG (C00637), HMDB (HMDB0001190)	M+H	160.0757, HMDB (HMDB0001190)	Indols	Indoles and derivatives
129.04269 Da 69.06 s	1.15	130.05	POSITIVE	Increase	Xcc	1.7323	1.5029	1.4601	1.4909	1.49	4-Oxoproline	C5H7NO3	129.0426, KEGG (C01877)	M+H	130.0499, KEGG (C01877)	Proline and derivatives	Amino acids and derivatives
620.26243 Da 1795.86 s	29.93	621.27	POSITIVE	Decrease	Control	1.7282	3.0877	2.9921	3.1161	3.1144	Methyl phaeophorbide b	C36H36N4O6	620.263484904, HMDB (HMDB0302162)	M+H	621.2708, HMDB (HMDB0302162)	Chlorophyll catabolims	Terpenoids
167.92287 Da 53.09 s	0.88	206.886	POSITIVE	Increase	Xcc	1.6863	1.4256	1.5022	1.4633	1.4631	Thiophosphoryl chloride	Cl3PS	167.8524, HMDB (HMDB0259029)	M+K	206.8155, HMDB (HMDB0259029)	Other non-metal halides	Other
239.99607 Da 1726.90 s/240.00724 Da 1726.69 s/240.06773 Da 1726.72 s	28.78	238.989	NEGATIVE	Increase	Xcc	1.6857	1.8801	1.8214	1.7837	1.782	Cystine	C6H12N2O4S2	240.0238, KEGG (C01420), HMDB (HMDB0250712)	M-H	239.0166, HMDB (HMDB0250712)	Amino acids	Amino acids and derivatives
111.88846 Da 55.06 s	0.92	112.896	POSITIVE	Decrease	Control	1.6576	1.7835	1.7212	1.7081	1.7073	Selenium Sulfide	Sse	111.8886, HMDB (HMDB0015106)	M+H	112.8959, HMDB (HMDB0015106)	Other non-metal sulfides. improve the antioxidation, promote the photosynthesis, and improve the quality of crops	Other
279.13150 Da 63.43 s	1.06	262.128	NEGATIVE	Decrease	Control	1.6401	1.5409	1.5596	1.5804	1.579	7-Phenyl-7-(3-pyridyl)-6-heptenoic acid	C18H19NO2	281.1416, HMDB (HMDB0247285)	M-H20-H	262.1232, HMDB (HMDB0247285)	Benzene and substituted derivatives	Benzenoids
134.02143 Da 63.09 s/134.03232 Da 63.63 s	1.05	133.014	NEGATIVE	Increase	Xcc	1.6242	1.9629	1.9603	1.9231	1.9213	Malate	C4H6O5	134.0215, KEGG (C00711), HMDB (HMDB0000156)	M-H	133.0142, HMDB (HMDB0000156)	Tricarboxilic acid	Krebs cycle and derivatives
582.42750 Da 1692.92 s	28.22	583.435	POSITIVE	Decrease	Control	1.6184	1.3572	1.3206	1.4962	1.4981	Hericene B	C37H58O5	582.428424966, HMDB (HMDB41180)	M+H	583.4357, HMDB (HMDB41180)	Monoterpenoids	Terpenoids
147.09055 Da 63.04 s	1.05	130.086	NEGATIVE	Increase	Xcc	1.612	1.5796	2.1029	2.1102	2.109	Triethanolamine	C6H15NO3	149.1052, HMDB (HMDB32538)	M-H20-H	130.0868, HMDB (HMDB32538)	1,2-aminoalcohols	Other
608.26279 Da 1742.62 s	29.04	609.27	POSITIVE	Increase	Xcc	1.5887	2.2397	2.1777	2.2016	2.1997	Harderoporphyrin	C35H36N4O6	608.2635, HMDB (HMDB00683)	M+H	609.2708, HMDB (HMDB00683)	porphyrins	Terpenoids
462.12334 Da 1641.39 s	27.36	463.13	POSITIVE	Increase	Xcc	1.5804	1.44	1.3907	1.3738	1.3728	Kaempferide 7-glucoside	C22H22O11	462.1162, HMDB (HMDB0038455)	M+H	463.1235, HMDB (HMDB0038455)	flavonoid-7-o-glycosides	Phenylpropanoid Derivative Biosynthesis
435.77225 Da 48.28 s/435.87855 Da 48.45 s	0.8	434.765	NEGATIVE	Decrease	Control	1.5798	1.3279	1.3091	1.2742	1.2735	----	----	----	----	----	----	Unknown
222.05640 Da 1555.28 s	25.92	223.064	POSITIVE	Increase	Xcc	1.5683	1.4187	1.3696	1.3546	1.3536	3'-(Methylthio)propylmalic acid	C8H14O5S	222.0562, KEGG (C17214)	M+H		Aliphatic glucosinolates	Aliphatic glucosinolates
477.94538 Da 711.25 s/477.95751 Da 710.93 s/478.07248 Da 711.07 s	11.85	476.938	NEGATIVE	Increase	Xcc	1.5521	1.3675	1.3212	1.2986	1.298	2-(2-Chloro-4-iodophenylamino)-N-cyclopropylmethoxy-3,4-difluorobenzamide	C17H14ClF2IN2O2	477.97566, HMDB (HMDB0245608)	M-H	476.9684, HMDB (HMDB0245608)	Aminobenzoic acids and derivatives	Benzenoids
135.10483 Da 1798.48 s	29.97	136.112	POSITIVE	Decrease	Control	1.5329	1.3614	1.4103	1.3723	1.371	N-Methylphenethylamine	C9H13N	135.104799421, HMDB (HMDB0303319)	M+H	136.1121, HMDB (HMDB0303319)	Benzenoids. Benzene and substituted derivatives. From Brassica.	Benzenoids
148.01611 Da 1568.46 s	26.14	149.023	POSITIVE	Decrease	Control	1.5314	1.3686	1.3957	1.383	1.3822	2-Oxo-4-methylthiobutanoic acid	C5H8O3S	148.0194, HMDB (HMDB0001553)	M+H	149.0267, HMDB (HMDB0001553)	fatty acids	Lipids and lipid-like molecules
195.99712 Da 58.42 s/196.07346 Da 58.89 s/196.01049 Da 58.57 s/196.05820 Da 58.51 s	0.97	194.99	NEGATIVE	Increase	Xcc	1.5193	1.3221	1.2804	1.2465	1.2456	Carboxyphosphonopyruvate	C4H5O7P	195.9773, KEGG (C17946)	M-H		dicarboxylic acid	Other
762.49127 Da 1709.20 s	28.49	745.488	NEGATIVE	Decrease	Control	1.5013	1.3547	1.328	1.5314	1.5313	oxidized phosphatidic acid (PA)	C43H73O9P	764.499220929, HMDB (HMDB0268021)	M-H20-H	745.4808, HMDB (HMDB0268021)	Phosphatidic acid	Lipids and lipid-like molecules
