# Supplementary material for: Unveiling plant defense arsenal: metabolic strategies in Brassica oleracea during black rot disease
Source: Hortic Res. 2023 Oct 13;10(11):uhad204. doi: 10.1093/hr/uhad204 (PMC10681004; doi:10.1093/hr/uhad204)
Supplement: Web_Material_uhad204 [file web_material_uhad204.zip › supplementary.table.2.xlsx]

## Sheet: Hoja1
A: "Early big"_15 days post infection: metabolites significantly altered by Xcc infection																			B: "Early big"_30 days post infection: metabolites significantly altered by Xcc infection																			C: Badger Imbred-16_30 days post infection: metabolites significantly altered by Xcc infection
Exact mass	Retention time	m/z	Electrospray ionization	Tendency upon Xcc-infection	Higher value	Fold Change	log2(FC)	t.stat	p.value	#NAME?	FDR	Name	Formula	Exact mass/ Monoisotopic mass	Adduct	Adduct m/z	Explanation		Exact mass	Retention time	m/z	Electrospray ionization	Tendency upon Xcc-infection	Higher value	Fold Change	log2(FC)	t.stat	p.value	#NAME?	FDR	Name	Formula	Exact mass/ Monoisotopic mass	Adduct	Adduct m/z	Explanation		Exact mass	Retention time	m/z	Electrospray ionization	Tendency upon Xcc-infection	Higher value	Fold Change	log2(FC)	t.stat	p.value	#NAME?	FDR
146.03660 Da 600.98 s	10.02	147.044	POSITIVE	Decrease	Control	3.6965	1.8862	4.7674	0.0005831	3.2343	0.58922	Coumarin	C9H6O2	146.0368, HMDB (HMDB0001218)	M+H	147.0441, HMDB (HMDB0001218)	Coumarins and derivatives		83.07361 Da 63.86 s	1.06	84.0809	POSITIVE	Increase	Xcc	0.1796	-2.4772	-16.195	1.6699e-08	7.7773	1.8586e-05	1-Piperideine	C5H9N	83.0735, HMDB (HMDB0243998)	M+H	84.0808, HMDB (HMDB0243998)	Pyridines and derivatives		1447.00690 Da 1797.86 s	29.96	724.511	NEGATIVE	Increase	Xcc	4.5821	-2.196	-4.7142	0.00063535	3.197	0.50781
115.06461 Da 61.20 s	1.02	116.071	POSITIVE	Increase	Xcc	0.61884	-0.69236	-4.2152	0.0014479	2.8393	0.58922	Proline	C5H9NO2	115.0633, KEGG (C16435), HMDB (HMDB0003411)	M+H	116.0706, HMDB (HMDB0003411)	Amino acid		147.09055 Da 63.04 s	1.05	130.086	NEGATIVE	Increase	Xcc	0.20292	-2.301	-12.308	2.3019e-07	6.6379	0.0001281	Triethanolamine	C6H15NO3	149.1052, HMDB (HMDB32538)	M-H20-H	130.0868, HMDB (HMDB32538)	1,2-aminoalcohols		278.22392 Da 1514.34 s	25.24	279.231	POSITIVE	Increase	Xcc	1.4277	-0.51372	-4.184	0.0015262	2.8164	0.50781
119.07352 Da 207.17 s/119.07353 Da 222.06 s	3.45	120.081	POSITIVE	Increase	Xcc	0.63021	-0.6661	-4.0965	0.00177	2.752	0.58922	Indoline	C8H9N	119.0735, HMDB (HMDB0253472)	M+H	120.0808, HMDB (HMDB0253472)	Indoles and derivatives		129.07875 Da 89.63 s	1.49	130.086	POSITIVE	Increase	Xcc	0.17942	-2.4786	-11.126	5.9297e-07	6.227	0.00021999	1-Piperidine carboxylic acid	C6H11NO2	129.079, HMDB (HMDB0094697)	M+H	130.0863, HMDB (HMDB0094697)	Tropane, piperidine and pyridine alkaloid biosynthesis		334.25001 Da 1573.19 s	26.22	335.257	POSITIVE	Increase	Xcc	1.6564	-0.72804	-3.8835	0.002548	2.5938	0.50781
165.07901 Da 207.40 s/165.07910 Da 222.98 s	3.46	166.086	POSITIVE	Increase	Xcc	0.60948	-0.71434	-3.9934	0.00211	2.6757	0.58922	Phenyl-Alanine	C9H11NO2	165.079, HMDB (HMDB0256428)	M+H	166.0863, HMDB (HMDB0256428)	Amono acids, peptids and analogues		119.07352 Da 207.17 s/119.07353 Da 222.06 s	3.45	120.081	POSITIVE	Increase	Xcc	0.51821	-0.94839	-8.9467	4.3648e-06	5.36	0.0012145	Indoline	C8H9N	119.0735, HMDB (HMDB0253472)	M+H	120.0808, HMDB (HMDB0253472)	Indoles and derivatives		276.20842 Da 1470.81 s	24.51	277.216	POSITIVE	Increase	Xcc	1.4623	-0.5482	-3.8753	0.0025843	2.5877	0.50781
113.96496 Da 53.00 s/113.99477 Da 52.88 s	0.88	112.958	NEGATIVE	Increase	Xcc	0.83585	-0.25869	-3.3192	0.0068406	2.1649	0.87477	3'-(Methylthio)propylmalic acid	C8H14O5S	222.0562, KEGG (C17214)	M+H	----	Glucosinolate biosynthesis		165.07901 Da 207.40 s/165.07910 Da 222.98 s	3.46	166.086	POSITIVE	Increase	Xcc	0.51925	-0.94549	-7.4616	2.1559e-05	4.6664	0.004799	Phenyl-Alanine	C9H11NO2	165.079, HMDB (HMDB0256428)	M+H	166.0863, HMDB (HMDB0256428)	Amono acids, peptids and analogues		120.09128 Da 1471.05 s	24.52	121.099	POSITIVE	Increase	Xcc	1.4411	-0.52722	-3.687	0.0035818	2.4459	0.50781
277.11557 Da 62.94 s	1.05	260.112	NEGATIVE	Increase	Xcc	0.50805	-0.97696	-3.3006	0.0070701	2.1506	0.87477	----	----	----	----	----	----		115.06461 Da 61.20 s	1.02	116.071	POSITIVE	Increase	Xcc	0.61182	-0.70882	-6.4063	7.7692e-05	4.1096	0.014412	Proline	C5H9NO2	115.0633, KEGG (C16435), HMDB (HMDB0003411)	M+H	116.0706, HMDB (HMDB0003411)	Amino acid		274.19287 Da 1502.83 s	25.05	275.2	POSITIVE	Increase	Xcc	1.3822	-0.46693	-3.6487	0.0038294	2.4169	0.50781
679.22146 Da 43.05 s	0.72	340.618	NEGATIVE	Decrease	Control	1.3706	0.45478	3.1797	0.0087653	2.0572	0.87477	monohydroxytetrahydronicotinamide adenine dinucleotide	C21H31N7O15P2	683.1353, HMDB (HMDB0059644)	M-2H	340.5604, HMDB (HMDB0059644)	Purine nucleotides		238.14092 Da 1654.46 s	27.57	239.148	POSITIVE	Decrease	Control	1.1079	0.14782	5.2291	0.00038477	3.4148	0.061178	----	----	----	----	----	----		359.35448 Da 1480.44 s/359.35478 Da 1498.27 s	24.67	360.362	POSITIVE	Increase	Xcc	1.6148	-0.69133	-3.6482	0.0038327	2.4165	0.50781
784.47397 Da 1712.45 s	28.54	785.481	POSITIVE	Increase	Xcc	0.37955	-1.3976	-2.9926	0.012241	1.9122	0.87477	oxidized phosphatidic acid	C45H69O9P	784.4679, HMDB (HMDB0265211)	M+H	785.4752, HMDB (HMDB0265211)	glycerophospholipids		755.54487 Da 1799.38 s	29.99	756.552	POSITIVE	Increase	Xcc	0.01045	-6.5804	-4.7115	0.00082697	3.0825	0.1071	phosphatidylcholine	C42H78NO8P	755.5465, HMDB (HMDB0007881)	M+H	756.5538, HMDB (HMDB0007881)	glycerophospholipid		386.00943 Da 757.54 s/386.01910 Da 757.23 s/386.02785 Da 757.31 s/386.12147 Da 757.42 s	12.63	385.002	NEGATIVE	Decrease	Control	0.77047	0.37619	3.5657	0.0044286	2.3537	0.50781
147.09055 Da 63.04 s	1.05	130.086	NEGATIVE	Increase	Xcc	0.27156	-1.8806	-2.9341	0.013591	1.8668	0.87477	Triethanolamine	C6H15NO3	149.1052, HMDB (HMDB32538)	M-H20-H	130.0868, HMDB (HMDB32538)	1,2-aminoalcohols		475.99179 Da 62.69 s/476.00989 Da 62.86 s/476.02203 Da 62.79 s/476.13797 Da 62.84 s/476.17298 Da 62.95 s	1.04	474.985	NEGATIVE	Increase	Xcc	0.8087	-0.30632	-4.6811	0.00086604	3.0625	0.1071	----	----	----	----	----	----		214.00897 Da 92.59 s	1.54	215.016	POSITIVE	Increase	Xcc	1.4938	-0.57896	-3.553	0.0045282	2.3441	0.50781
251.03828 Da 50.04 s	0.83	252.046	POSITIVE	Increase	Xcc	0.81517	-0.29483	-2.8974	0.014514	1.8382	0.87477	----	----	----	----	----	----		194.05786 Da 732.51 s	12.21	177.054	NEGATIVE	Decrease	Control	1.874	0.90613	3.871	0.0031043	2.508	0.3163	(S)-2-(4-Methoxyphenoxy)propanoic acid	C10H12O4	196.0736, HMDB (HMDB40256)	M-H20-H	177.0552, HMDB (HMDB40256)	2-phenoxypropionic acids, alkyloxyphenoxypropionic acids		395.17986 Da 1376.92 s/395.19569 Da 1377.26 s/395.20673 Da 1377.11 s/395.30421 Da 1377.26 s	22.95	394.173	NEGATIVE	Increase	Xcc	1.3632	-0.44698	-3.5466	0.004579	2.3392	0.50781
475.26931 Da 1412.73 s	23.55	476.277	POSITIVE	Decrease	Control	1.6065	0.68394	2.8317	0.016322	1.7872	0.87477	lysophospholipid	C23H42NO7P	475.2699, HMDB (HMDB0011508)	M+H	476.2772, HMDB (HMDB0011508)	Glycerophospholipids. Plant growth regulator		294.16471 Da 1219.61 s/294.16548 Da 1209.76 s	20.33	295.172	POSITIVE	Decrease	Control	2.9365	1.5541	3.8513	0.0032054	2.4941	0.3163	Tyrosyl-Leucine	C15H22N2O4	294.158, HMDB HMDB29109	M+H	295.1652, HMDB HMDB29109	Amino acids		296.14294 Da 1514.44 s/296.15415 Da 1514.04 s/296.16270 Da 1514.32 s/296.23611 Da 1514.70 s	25.24	295.136	NEGATIVE	Increase	Xcc	1.3153	-0.39536	-3.4478	0.0054491	2.2637	0.50852
295.07376 Da 58.80 s	0.98	278.072	NEGATIVE	Increase	Xcc	0.624	-0.68038	-2.7791	0.017934	1.7463	0.87477	----	----	----	----	----	----		500.15226 Da 1036.89 s	17.28	501.16	POSITIVE	Decrease	Control	2.6589	1.4108	3.8134	0.0034103	2.4672	0.3163	----	----	----	----	----	----		351.31345 Da 1670.59 s	27.84	352.321	POSITIVE	Increase	Xcc	1.4624	-0.54834	-3.4308	0.005615	2.2507	0.50852
129.93509 Da 53.58 s/129.96673 Da 53.50 s/129.97726 Da 53.80 s	0.89	128.928	NEGATIVE	Decrease	Control	1.0781	0.10844	2.7365	0.019351	1.7133	0.87477	----	----	----	----	----	----		103.99342 Da 63.41 s	1.06	105.001	POSITIVE	Decrease	Control	1.2268	0.29489	3.5416	0.0053422	2.2723	0.45737	Tartronate semialdehyde	C3H4O4	104.011, HMDB (HMDB0006938)	M+H	105.0182, HMDB (HMDB0006938)	monosaccharides		134.10725 Da 1471.35 s	24.52	135.115	POSITIVE	Increase	Xcc	1.3588	-0.44231	-3.397	0.005961	2.2247	0.50852
254.98098 Da 61.08 s/254.99669 Da 61.07 s/255.05919 Da 60.99 s/255.07821 Da 61.26 s	1.02	253.974	NEGATIVE	Decrease	Control	1.2737	0.34899	2.7155	0.020094	1.6969	0.87477	----	----	----	----	----	----		103.06343 Da 58.78 s	0.98	104.071	POSITIVE	Increase	Xcc	0.68271	-0.55066	-3.4052	0.0067118	2.1732	0.49305	N-Methylalanine	C4H9NO2	103.0633, HMDB (HMDB0094692)	M+H	104.0706, HMDB (HMDB0094692)	Alanine derivative		218.16710 Da 1496.23 s	24.94	219.174	POSITIVE	Increase	Xcc	1.4006	-0.4861	-3.3272	0.0067442	2.1711	0.53424
180.06371 Da 57.69 s	0.96	203.053	POSITIVE	Increase	Xcc	0.51086	-0.96899	-2.6869	0.021147	1.6747	0.87477	Glucose	C6H12O6	180.0634, HMDB (HMDB0000122)	M+Na	203 (DOI: 10.1002/jms.3889)	Hexose		516.14708 Da 1013.20 s/516.14732 Da 1001.29 s	16.89	517.154	POSITIVE	Decrease	Control	1.7719	0.82531	3.3832	0.0069655	2.157	0.49305	b-D-Glucuronopyranosyl-(1->3)-a-D-galacturonopyranosyl-(1->2)-L-rhamnose	C18H28O17	516.1326, HMDB (HMDB0039728)	M+H	517.1399, HMDB (HMDB0039728)	oligosaccharides		290.18724 Da 1336.67 s	22.28	291.195	POSITIVE	Increase	Xcc	1.3738	-0.45822	-3.2134	0.0082556	2.0832	0.56882
105.98474 Da 848.47 s	14.14	106.992	POSITIVE	Decrease	Control	1.9799	0.98542	2.6284	0.023474	1.6294	0.87477	Jasmonic acid	C12H18O3	210.125594442, HMDB (HMDB0032797)	M+H	211.32, Pubchem (5281166)	Hormone		307.28635 Da 1758.57 s	29.31	308.294	POSITIVE	Decrease	Control	1.2498	0.32165	3.3535	0.0073225	2.1353	0.49305	N-Hexadecanoylpyrrolidine	C20H39NO	309.3032, HMDB (HMDB0032740)	M-H	308.2959, HMDB (HMDB0032740)	Pyrrolidines		129.07875 Da 89.63 s	1.49	130.086	POSITIVE	Increase	Xcc	3.116	-1.6397	-3.1129	0.0098743	2.0055	0.56882
467.30003 Da 1517.89 s	25.3	468.307	POSITIVE	Decrease	Control	1.6601	0.73127	2.6018	0.024614	1.6088	0.87477	lysophospholipid	C22H46NO7P	467.3012, HMDB (HMDB0010379)	M+H	468.3085, HMDB (HMDB0010379)	Glycerophospholipids. Lipids and lipid-like molecules		146.03658 Da 774.47 s	12.91	147.044	POSITIVE	Decrease	Control	1.2092	0.27401	3.3368	0.0075309	2.1232	0.49305	Coumarin	C9H6O2	146.0368, HMDB (HMDB0001218)	M+H	147.0441, PubChem (323)	Coumarins and derivates		437.97346 Da 92.03 s	1.53	438.981	POSITIVE	Increase	Xcc	2.0482	-1.0343	-3.0807	0.010457	1.9806	0.56882
771.25700 Da 1117.72 s/771.25763 Da 1093.83 s/771.25814 Da 1104.45 s	18.63	772.264	POSITIVE	Increase	Xcc	0.83157	-0.2661	-2.5822	0.025489	1.5936	0.87477	----	----	----	----	----	----		187.06337 Da 506.54 s/187.06341 Da 475.43 s	8.44	188.071	POSITIVE	Increase	Xcc	0.2863	-1.8044	-3.2708	0.0084192	2.0747	0.52059	Indoleacrylic acid	C11H9NO2	187.0633, HMDB (HMDB0000734)	M+H	188.0706, HMDB (HMDB0000734)	indoles. plant growth hormone		256.15970 Da 1765.84 s/256.16991 Da 1765.43 s/256.17734 Da 1765.41 s/256.24048 Da 1765.48 s	29.43	255.152	NEGATIVE	Increase	Xcc	1.357	-0.44043	-3.0763	0.010541	1.9771	0.56882
279.25590 Da 1640.38 s	27.34	280.263	POSITIVE	Increase	Xcc	0.87423	-0.19391	-2.58	0.025591	1.5919	0.87477	Linoleamide	C18H33NO	279.2562, HMDB (HMDB0062656)	M+H	280.2635, HMDB (HMDB0062656)	Fatty amides. Lipids and lipid-like molecules		118.04182 Da 626.09 s	10.43	119.049	POSITIVE	Decrease	Control	1.1854	0.24538	3.1409	0.010494	1.979	0.61355	fatty alcohols	C8H6O	118.0419, HMDB (HMDB0038998)	M+H	119.0491, HMDB (HMDB0038998)	Lipids and lipid-like molecules		334.25053 Da 1561.82 s	26.03	335.258	POSITIVE	Increase	Xcc	1.481	-0.5666	-3.0654	0.010747	1.9687	0.56882
129.07875 Da 89.63 s	1.49	130.086	POSITIVE	Increase	Xcc	0.26777	-1.9009	-2.4974	0.029645	1.528	0.87477	1-Piperidine carboxylic acid	C6H11NO2	129.079, HMDB (HMDB0094697)	M+H	130.0863, HMDB (HMDB0094697)	Tropane, piperidine and pyridine alkaloid biosynthesis		340.24049 Da 1684.26 s/340.13130 Da 1684.43 s/340.14658 Da 1684.35 s/340.15708 Da 1684.37 s	28.07	339.233	NEGATIVE	Decrease	Control	1.4645	0.55037	3.1119	0.011025	1.9576	0.61355	Plastoquinone 3	C23H32O2	340.2402, HMDB (HMDB0033786)	M-H	339.233, HMDB (HMDB0040373)	Diterpenoids		321.26628 Da 1550.48 s	25.84	322.274	POSITIVE	Increase	Xcc	1.6379	-0.7118	-3.063	0.010794	1.9668	0.56882
83.07361 Da 63.86 s	1.06	84.0809	POSITIVE	Increase	Xcc	0.33607	-1.5732	-2.4454	0.032512	1.488	0.87477	1-Piperideine	C5H9N	83.0735, HMDB (HMDB0243998)	M+H	84.0808, HMDB (HMDB0243998)	Pyridines and derivatives		269.27120 Da 1735.90 s	28.93	270.278	POSITIVE	Decrease	Control	1.356	0.4394	3.0525	0.012199	1.9137	0.64653	N-Linoleoyl Glycine	C17H33O2	269.2481, HMDB (HMDB0241917)	M+H	270.2553, HMDB (HMDB0241917)	Fatty acyls. Lipids and lipid-like molecules		352.26089 Da 1561.77 s	26.03	353.268	POSITIVE	Increase	Xcc	1.6049	-0.68249	-3.0312	0.011424	1.9422	0.56882
126.03182 Da 60.45 s	1.01	127.039	POSITIVE	Increase	Xcc	0.82551	-0.27664	-2.4236	0.03379	1.4712	0.87477	2,3-Dimethylmaleic anhydride	C6H6O3	126.0317, HMDB (HMDB0245404)	M+H	127.039, HMDB (HMDB0245404)	dihydrofurans		146.03666 Da 625.45 s	10.42	147.044	POSITIVE	Decrease	Control	1.1348	0.18244	2.9989	0.013369	1.8739	0.67633	Coumarin	C9H6O2	146.0368, HMDB (HMDB0001218)	M+H	147.0441, PubChem (323)	Coumarins and derivates		1491.04264 Da 1795.82 s	29.93	746.529	NEGATIVE	Increase	Xcc	6.3883	-2.6754	-3.0276	0.011498	1.9394	0.56882
84.02137 Da 59.81 s	1	85.0286	POSITIVE	Increase	Xcc	0.78907	-0.34177	-2.3541	0.03821	1.4178	0.87477	Furanone A	C4H4O2	84.0211, HMDB (HMDB0094691)	M+H	85.0284, HMDB (HMDB0094691)	Furanones		294.16610 Da 1623.10 s	27.05	295.173	POSITIVE	Decrease	Control	2.8329	1.5023	2.876	0.016498	1.7826	0.76884	Longistylin A	C20H22O2	294.162, HMDB (HMDB0038543)	M+H	295.1693, HMDB (HMDB0038543)	Phenylpropanoids and polyketides		129.05772 Da 529.04 s/129.05786 Da 542.79 s	8.82	130.065	POSITIVE	Increase	Xcc	1.2863	-0.36327	-3.0119	0.011825	1.9272	0.56882
563.14733 Da 1423.44 s/563.17063 Da 1423.43 s/563.18611 Da 1423.48 s/563.32386 Da 1423.64 s	23.72	562.14	NEGATIVE	Decrease	Control	1.5299	0.61348	2.3435	0.038931	1.4097	0.87477	dTDP-4-hydroxyamino-4,6-dideoxy-alpha-D-glucose	C16H27N3O15P2	563.0917, KEGG (C21348)	M-H	----	Polyketide sugar unit biosynthesis		386.00943 Da 757.54 s/386.01910 Da 757.23 s/386.02785 Da 757.31 s/386.12147 Da 757.42 s	12.63	385.002	NEGATIVE	Decrease	Control	1.4385	0.52458	2.8732	0.016579	1.7804	0.76884	----	----	----	----	----	----		329.05188 Da 62.85 s	1.05	330.059	POSITIVE	Decrease	Control	0.71233	0.48939	2.9548	0.013097	1.8828	0.56882
616.24389 Da 58.32 s	0.97	309.129	NEGATIVE	Decrease	Control	5.3183	2.411	2.3325	0.039695	1.4013	0.87477	Methyl phaeophorbide b	C36H36N4O6	620.2635, HMDB (HMDB0302162)	M-2H	309.1245 (HMDB0302162)	Chlorophill metabolism		162.03166 Da 532.32 s	8.87	163.039	POSITIVE	Decrease	Control	1.1881	0.24869	2.7433	0.020714	1.6837	0.84105	3 Hydroxycoumarin	C9H6O3	162.0317, HMDB (HMDB0002149)	M+H	163.039, HMDB (HMDB0002149)	Coumarins and derivatives		447.92817 Da 544.19 s/447.94291 Da 544.46 s/447.95272 Da 544.72 s/448.06102 Da 544.73 s/448.09096 Da 544.92 s	9.07	446.921	NEGATIVE	Increase	Xcc	1.6838	-0.7517	-2.9449	0.013329	1.8752	0.56882
509.34811 Da 1537.88 s	25.63	510.355	POSITIVE	Decrease	Control	1.7066	0.7711	2.331	0.039796	1.4002	0.87477	Narbomycin	C28H47NO7	509.3353, KEGG (C11998)		----	macrolide antibiotic.		1096.29000 Da 737.21 s	12.29	1097.3	POSITIVE	Decrease	Control	1.4263	0.51231	2.71	0.021935	1.6589	0.84105	Kaempferol 3-(2'''-caffeoylsophoroside) 7-cellobioside	C48H56O29	1096.2907, HMDB (HMDB0032787)	M+H	1097.298, HMDB (HMDB0032787)	Flavonoid glycosides		354.00436 Da 62.89 s/354.09051 Da 63.12 s	1.05	352.997	NEGATIVE	Decrease	Control	0.73327	0.44759	2.9197	0.013945	1.8556	0.56882
138.04274 Da 89.48 s	1.49	139.05	POSITIVE	Decrease	Control	3.7855	1.9205	2.3062	0.041575	1.3812	0.87477	6-Hydroxynicotinamide	C6H6N2O2	138.0429, HMDB (HMDB0247081)	M+H	139.0502, HMDB (HMDB0247081)	Pyridines and derivatives		1126.30041 Da 719.52 s	11.99	1127.31	POSITIVE	Decrease	Control	1.4647	0.55065	2.6902	0.022692	1.6441	0.84105	----	----	----	----	----	----		94.07792 Da 1652.98 s	27.55	95.0852	POSITIVE	Increase	Xcc	1.4956	-0.58071	-2.8927	0.014636	1.8346	0.56882
231.07444 Da 58.79 s	0.98	232.082	POSITIVE	Increase	Xcc	0.71982	-0.47428	-2.2741	0.043989	1.3567	0.87477	N2-Succinyl-L-glutamic acid 5-semialdehyde	C9H13NO6	231.0743, HMDB (HMDB0001180)	M+H	232.0816, HMDB (HMDB0001180)	Amino acids, peptides, and analogues		227.22482 Da 1636.16 s	27.27	228.232	POSITIVE	Decrease	Control	1.0936	0.12902	2.6856	0.022874	1.6407	0.84105	----	----	----	----	----	----		147.09055 Da 63.04 s	1.05	130.086	NEGATIVE	Increase	Xcc	3.2888	-1.7176	-2.8865	0.014798	1.8298	0.56882
166.06096 Da 59.56 s/165.99613 Da 59.18 s/166.00751 Da 59.07 s/166.04762 Da 59.09 s	0.99	165.054	NEGATIVE	Decrease	Control	1.2791	0.35517	2.2415	0.046583	1.3318	0.87477	Ethyl salicylate	C9H10O3	166.063, HMDB (HMDB0029817)	M-H	165.0557, HMDB (HMDB0029817)	Salicylic acid and derivatives		195.99712 Da 58.42 s/196.07346 Da 58.89 s/196.01049 Da 58.57 s/196.05820 Da 58.51 s	0.97	194.99	NEGATIVE	Increase	Xcc	0.73381	-0.44652	-2.6808	0.023062	1.6371	0.84105	Pentafluorobenzaldehyde	C7HF5O	195.9948, HMDB (HMDB0256257)	M-H	194.9875, HMDB (HMDB0256257)	Benzene and substituted derivatives		169.08920 Da 1797.83 s	29.96	170.096	POSITIVE	Increase	Xcc	1.1619	-0.21643	-2.8408	0.016059	1.7943	0.56882
779.51840 Da 1714.51 s	28.58	780.526	POSITIVE	Increase	Xcc	0.63907	-0.64594	-2.24	0.046702	1.3307	0.87477	Oxidized phosphatidylethanolamines	C43H74NO9P	779.5101, HMDB (HMDB0285511)	M+H	780.5174, HMDB (HMDB0285511)	glycerophospholipids		356.02350 Da 733.10 s	12.22	355.016	NEGATIVE	Decrease	Control	2.6493	1.4056	2.6795	0.023114	1.6361	0.84105	----	----	----	----	----	----		250.19300 Da 1575.40 s	26.26	251.2	POSITIVE	Increase	Xcc	1.6635	-0.73425	-2.7986	0.017317	1.7615	0.56882
281.27137 Da 1710.71 s	28.51	282.279	POSITIVE	Increase	Xcc	0.91083	-0.13475	-2.2358	0.047042	1.3275	0.87477	9-Octadecenamide	C18H35NO	281.2719, HMDB (HMDB0247607)	M+H	282.2791, HMDB (HMDB0247607)	Fatty amides		159.06717 Da 1111.24 s	18.52	160.074	POSITIVE	Decrease	Control	5.6178	2.49	2.6717	0.023425	1.6303	0.84105	----	----	----	----	----	----		83.07361 Da 63.86 s	1.06	84.0809	POSITIVE	Increase	Xcc	3.2101	-1.6826	-2.7766	0.018012	1.7444	0.56882
105.98456 Da 970.67 s	16.18	106.992	POSITIVE	Increase	Xcc	0.46972	-1.0901	-2.2356	0.047062	1.3273	0.87477	N-Methoxyspirobrassinol methyl ether	C13H16N2O2S2	296.065319146, HMDB (HMDB41059)	M-2H	147.0254, HMDB (HMDB41059)	Indoles and derivatives		724.02780 Da 1118.37 s/724.03742 Da 1118.48 s/724.04807 Da 1118.22 s/724.22174 Da 1118.48 s	18.64	723.021	NEGATIVE	Decrease	Control	1.2237	0.29129	2.6351	0.024941	1.6031	0.84441	----	----	----	----	----	----		282.17844 Da 1776.62 s/282.18671 Da 1776.79 s/282.16724 Da 1776.77 s/282.25614 Da 1776.67 s	29.61	281.171	NEGATIVE	Increase	Xcc	1.2435	-0.31443	-2.7715	0.01818	1.7404	0.56882
242.98453 Da 58.64 s/242.99951 Da 58.61 s/243.05907 Da 58.58 s/243.07741 Da 58.89 s	0.98	241.977	NEGATIVE	Increase	Xcc	0.69272	-0.52965	-2.2333	0.047255	1.3255	0.87477	N-(3,5-Dichlorophenyl)succinimide	C10H7Cl2NO2	242.9854, HMDB (HMDB0251374)	M-H	241.9781, HMDB (HMDB0251374)	phenylpyrrolidines		500.15251 Da 1117.60 s	18.63	501.16	POSITIVE	Decrease	Control	1.9288	0.94769	2.6329	0.025037	1.6014	0.84441	----	----	----	----	----	----		85.08929 Da 72.32 s	1.21	86.0966	POSITIVE	Decrease	Control	0.54592	0.87324	2.7508	0.018863	1.7244	0.56882
134.10762 Da 1290.05 s	21.5	135.115	POSITIVE	Decrease	Control	1.3767	0.46124	2.2305	0.047481	1.3235	0.87477	----	----	----	----	----	----		486.14186 Da 1018.57 s	16.98	487.149	POSITIVE	Decrease	Control	2.1126	1.079	2.5439	0.02917	1.5351	0.88323	----	----	----	----	----	----		322.21409 Da 1270.61 s	21.18	323.221	POSITIVE	Increase	Xcc	1.3999	-0.48532	-2.7462	0.01902	1.7208	0.56882
																			562.19664 Da 1519.51 s/562.33610 Da 1519.14 s	25.33	561.189	NEGATIVE	Increase	Xcc	0.88481	-0.17656	-2.525	0.030126	1.5211	0.88323	----	----	----	----	----	----		112.05242 Da 1347.94 s	22.47	113.06	POSITIVE	Increase	Xcc	1.308	-0.38735	-2.7444	0.019081	1.7194	0.56882
																			706.21061 Da 1170.19 s	19.5	707.218	POSITIVE	Decrease	Control	1.5777	0.65783	2.5241	0.030177	1.5203	0.88323	Epicatechin-(2alpha->7,4alpha->8)-epicatechin 3-galactoside	C36H34O15	706.1898, HMDB (HMDB0301676)	M+H	707.197, HMDB (HMDB0301676)	Biflavonoids and polyflavonoids		180.95461 Da 54.77 s	0.91	181.962	POSITIVE	Decrease	Control	0.72582	0.46231	2.7064	0.020421	1.6899	0.56882
																			838.25252 Da 1000.99 s	16.68	839.26	POSITIVE	Decrease	Control	2.0335	1.024	2.5155	0.03062	1.514	0.88323	----	----	----	----	----	----		131.09459 Da 116.50 s/131.09468 Da 106.72 s	1.94	132.102	POSITIVE	Decrease	Control	0.75166	0.41185	2.705	0.020474	1.6888	0.56882
																			238.12143 Da 1448.76 s	24.15	239.129	POSITIVE	Decrease	Control	1.1262	0.17143	2.5096	0.030934	1.5096	0.88323	----	----	----	----	----	----		94.04232 Da 1372.20 s	22.87	95.0496	POSITIVE	Decrease	Control	0.36813	1.4417	2.6957	0.020816	1.6816	0.56882
																			947.30506 Da 1170.52 s	19.51	948.312	POSITIVE	Decrease	Control	1.8004	0.84828	2.5093	0.030949	1.5094	0.88323	----	----	----	----	----	----		989.59189 Da 1398.30 s/989.58587 Da 1399.36 s	23.32	990.593	POSITIVE	Increase	Xcc	1.6903	-0.75732	-2.6937	0.020891	1.68	0.56882
																			206.05718 Da 1116.65 s	18.61	207.064	POSITIVE	Increase	Xcc	0.67369	-0.56984	-2.4612	0.033607	1.4736	0.93513	----	----	----	----	----	----		224.06817 Da 756.51 s	12.61	207.065	NEGATIVE	Decrease	Control	0.66926	0.57936	2.6778	0.021494	1.6677	0.56882
																			178.04764 Da 58.99 s	0.98	179.055	POSITIVE	Increase	Xcc	0.71628	-0.48141	-2.4123	0.036541	1.4372	0.9366	----	----	----	----	----	----		238.22949 Da 1706.82 s	28.45	239.237	POSITIVE	Increase	Xcc	1.3783	-0.46294	-2.6765	0.021543	1.6667	0.56882
																			338.09993 Da 1117.44 s	18.62	339.107	POSITIVE	Decrease	Control	1.5564	0.63822	2.4077	0.036826	1.4338	0.9366	5-p-Coumaroylquinic acid	C16H18O8	338.1002, HMDB (HMDB0301709)	M+H	339.1074, HMDB (HMDB0301709)	quinic acids and derivatives		735.49089 Da 1780.79 s	29.68	736.498	POSITIVE	Increase	Xcc	1.9219	-0.94257	-2.6753	0.021589	1.6658	0.56882
																			224.06817 Da 756.51 s	12.61	207.065	NEGATIVE	Decrease	Control	1.4486	0.53467	2.4064	0.036907	1.4329	0.9366	----	----	----	----	----	----		336.16054 Da 1709.68 s	28.49	337.168	POSITIVE	Increase	Xcc	2.1211	-1.0848	-2.6454	0.022775	1.6426	0.56882
																			177.11439 Da 1224.45 s/177.11481 Da 1210.39 s	20.41	178.122	POSITIVE	Decrease	Control	1.9197	0.94085	2.4046	0.037027	1.4315	0.9366	----	----	----	----	----	----		147.05336 Da 59.66 s	0.99	148.061	POSITIVE	Increase	Xcc	1.23	-0.29869	-2.635	0.0232	1.6345	0.56882
																			135.05462 Da 63.23 s	1.05	136.062	POSITIVE	Decrease	Control	1.1825	0.24181	2.3744	0.03898	1.4092	0.96412	Adenine	C5H5N5	135.0545, HMDB (HMDB0000034)	M+H	136.0618, HMDB (HMDB0000034)	Purines and purine derivatives		234.19812 Da 1441.78 s	24.03	235.205	POSITIVE	Increase	Xcc	1.3107	-0.39035	-2.6232	0.023692	1.6254	0.56882
																			277.11557 Da 62.94 s	1.05	260.112	NEGATIVE	Increase	Xcc	0.65849	-0.60277	-2.3593	0.039999	1.3979	0.96476	----	----	----	----	----	----		423.20304 Da 1429.80 s/423.22040 Da 1430.08 s/423.23214 Da 1429.91 s/423.33579 Da 1429.89 s	23.83	422.196	NEGATIVE	Increase	Xcc	1.2773	-0.35314	-2.5902	0.025127	1.5999	0.56882
																			88.05303 Da 904.45 s	15.07	89.0603	POSITIVE	Decrease	Control	3.9461	1.9804	2.3486	0.04074	1.39	0.96476	----	----	----	----	----	----		326.24478 Da 1441.82 s	24.03	327.252	POSITIVE	Increase	Xcc	1.2553	-0.32806	-2.5748	0.025829	1.5879	0.56882
																			322.21409 Da 1270.61 s	21.18	323.221	POSITIVE	Decrease	Control	1.2093	0.27413	2.3103	0.043487	1.3616	0.97857	----	----	----	----	----	----		131.09459 Da 74.23 s	1.24	132.102	POSITIVE	Decrease	Control	0.6286	0.66978	2.5529	0.026855	1.571	0.56882
																			206.05763 Da 1104.12 s	18.4	207.065	POSITIVE	Decrease	Control	2.0093	1.0067	2.2795	0.045828	1.3389	0.97857	----	----	----	----	----	----		368.02189 Da 688.79 s/368.11261 Da 688.41 s	11.48	367.015	NEGATIVE	Decrease	Control	0.86114	0.21568	2.5453	0.027224	1.5651	0.56882
																			279.25590 Da 1640.38 s	27.34	280.263	POSITIVE	Decrease	Control	1.0964	0.13284	2.2372	0.049236	1.3077	0.97857	Linoleamide	C18H33NO	279.2562, HMDB (HMDB0062656)	M+H	280.2635, HMDB (HMDB0062656)	Fatty amides. Lipids and lipid-like molecules		150.09008 Da 1616.23 s	26.94	151.097	POSITIVE	Increase	Xcc	1.1911	-0.25225	-2.4992	0.02955	1.5294	0.56882
																																						735.49139 Da 1794.02 s	29.9	736.499	POSITIVE	Increase	Xcc	1.5245	-0.60833	-2.4774	0.030716	1.5126	0.56882
																																						129.05777 Da 1183.72 s	19.73	130.065	POSITIVE	Increase	Xcc	2.9126	-1.5423	-2.4625	0.031539	1.5012	0.56882
																																						119.90860 Da 55.05 s/119.93921 Da 55.38 s	0.92	118.901	NEGATIVE	Decrease	Control	0.87344	0.19523	2.4563	0.031889	1.4964	0.56882
																																						303.29175 Da 1392.30 s/303.29211 Da 1377.72 s	23.2	304.299	POSITIVE	Increase	Xcc	1.8151	-0.86003	-2.4441	0.032583	1.487	0.56882
																																						278.22426 Da 1652.67 s	27.54	279.232	POSITIVE	Increase	Xcc	1.4808	-0.56634	-2.4415	0.032737	1.485	0.56882
																																						248.17837 Da 1400.10 s	23.34	249.186	POSITIVE	Increase	Xcc	1.6443	-0.71751	-2.4171	0.034181	1.4662	0.56882
																																						96.96125 Da 136.86 s	2.28	97.9685	POSITIVE	Increase	Xcc	1.9692	-0.97762	-2.4137	0.034388	1.4636	0.56882
																																						378.02965 Da 1652.57 s/378.04650 Da 1652.68 s/378.05813 Da 1652.99 s/378.15036 Da 1652.74 s	27.54	377.022	NEGATIVE	Increase	Xcc	1.3386	-0.42067	-2.4114	0.034532	1.4618	0.56882
																																						164.00740 Da 854.58 s/164.05006 Da 854.63 s	14.24	163	NEGATIVE	Increase	Xcc	1.6993	-0.76498	-2.4091	0.034672	1.46	0.56882
																																						173.06853 Da 60.04 s	1	174.076	POSITIVE	Increase	Xcc	1.1984	-0.26107	-2.4013	0.035152	1.4541	0.56882
																																						94.04214 Da 535.07 s	8.92	95.0494	POSITIVE	Decrease	Control	0.29944	1.7397	2.3912	0.035787	1.4463	0.56882
																																						104.03780 Da 1253.37 s/104.03811 Da 1271.02 s	20.89	105.045	POSITIVE	Decrease	Control	0.30498	1.7132	2.3807	0.036455	1.4382	0.56882
																																						676.36652 Da 1402.49 s	23.37	699.356	POSITIVE	Increase	Xcc	1.1855	-0.24547	-2.3667	0.037367	1.4275	0.56882
																																						334.14455 Da 1652.83 s	27.55	335.152	POSITIVE	Increase	Xcc	1.5459	-0.62844	-2.3596	0.037838	1.4221	0.56882
																																						331.32295 Da 1446.84 s/331.32331 Da 1430.57 s	24.11	332.33	POSITIVE	Increase	Xcc	1.3695	-0.45361	-2.3427	0.038989	1.4091	0.56882
																																						192.06335 Da 62.13 s	1.04	193.071	POSITIVE	Increase	Xcc	1.1263	-0.17157	-2.3221	0.040431	1.3933	0.56882
																																						323.28211 Da 1604.06 s	26.73	324.289	POSITIVE	Increase	Xcc	1.7737	-0.82677	-2.3219	0.040445	1.3931	0.56882
																																						335.28186 Da 1339.44 s/335.28226 Da 1353.51 s	22.32	336.289	POSITIVE	Increase	Xcc	1.761	-0.81639	-2.3102	0.041285	1.3842	0.56882
																																						85.08932 Da 116.50 s/85.08935 Da 107.07 s	1.94	86.0966	POSITIVE	Decrease	Control	0.79966	0.32255	2.3067	0.04154	1.3815	0.56882
																																						94.04214 Da 1444.27 s	24.07	95.0494	POSITIVE	Increase	Xcc	2.2061	-1.1415	-2.3017	0.04191	1.3777	0.56882
																																						192.15079 Da 1217.83 s	20.3	193.158	POSITIVE	Increase	Xcc	2.0795	-1.0563	-2.2991	0.042097	1.3758	0.56882
																																						583.41634 Da 1753.55 s	29.23	584.424	POSITIVE	Increase	Xcc	1.3488	-0.43164	-2.2949	0.042411	1.3725	0.56882
																																						115.06292 Da 1708.54 s	28.48	116.07	POSITIVE	Increase	Xcc	2.7113	-1.439	-2.2786	0.043646	1.3601	0.56882
																																						178.13576 Da 1407.69 s	23.46	179.143	POSITIVE	Increase	Xcc	1.9101	-0.93369	-2.2549	0.045496	1.342	0.56882
																																						870.55920 Da 1788.40 s/870.56425 Da 1798.30 s/870.56536 Da 1790.06 s	29.81	871.566	POSITIVE	Decrease	Control	0.46979	1.0899	2.2509	0.045817	1.339	0.56882
																																						108.09313 Da 1652.83 s	27.55	109.1	POSITIVE	Increase	Xcc	1.3472	-0.42995	-2.2397	0.046729	1.3304	0.56882
																																						251.96554 Da 30.48 s	0.51	252.973	POSITIVE	Increase	Xcc	9.4547	-3.241	-2.228	0.047694	1.3215	0.56882
																																						486.28248 Da 1398.33 s	23.31	509.272	POSITIVE	Increase	Xcc	1.1335	-0.18073	-2.227	0.047776	1.3208	0.56882
																																						128.01089 Da 91.55 s	1.53	129.018	POSITIVE	Increase	Xcc	1.5641	-0.64532	-2.2264	0.047824	1.3204	0.56882
																																						172.14626 Da 1796.68 s	29.94	173.154	POSITIVE	Increase	Xcc	1.2109	-0.27611	-2.226	0.047864	1.32	0.56882
																																						523.53159 Da 1687.94 s	28.13	524.539	POSITIVE	Increase	Xcc	2.3607	-1.2392	-2.2232	0.048091	1.3179	0.56882
																																						257.27160 Da 1369.52 s/257.27168 Da 1382.69 s	22.83	258.279	POSITIVE	Increase	Xcc	1.1979	-0.2605	-2.2129	0.048972	1.3101	0.56882
																																						287.28194 Da 1308.01 s	21.8	288.289	POSITIVE	Increase	Xcc	1.4417	-0.5278	-2.2055	0.049606	1.3045	0.56882
[truncated: 6 more columns]
